# Supplementary material for: Transcriptomic Analysis Reveals the Regulatory Mechanism of Cold Tolerance in Saussurea involucrata: The Gene Expression and Function Characterization of Dehydrins
Source: Int J Mol Sci. 2025 Sep 17;26(18):9030. doi: 10.3390/ijms26189030 (PMC12470158; doi:10.3390/ijms26189030)
Supplement: Supplementary file 1 [file ijms-26-09030-s001.zip]

Archive with 1 entries (1 files):
- ijms-3852665-supplementary.pdf
